# Supplementary material for: Effectiveness of Lyoprotectants in Protein Stabilization During Lyophilization
Source: Pharmaceutics. 2024 Oct 21;16(10):1346. doi: 10.3390/pharmaceutics16101346 (PMC11510631; doi:10.3390/pharmaceutics16101346)
Supplement: Supplementary file 1 [file pharmaceutics-16-01346-s001.zip]

Archive with 1 entries (1 files):
- pharmaceutics-3189083-supplementary.pdf
